# Supplementary material for: Single-incision laparoscopic surgery in gynecologic surgery: a single-institutional experience from Saudi Arabia
Source: F1000Res. 2017 Sep 7;6:1657. [Version 1] doi: 10.12688/f1000research.12545.1 (PMC5609086; doi:10.12688/f1000research.12545.1)
Supplement: Descriptive Raw Data — Pre-operative, intra-operative and post-operative details [file f1000research-6-13584-s0000.tgz]

Archive with 1 entries (1 files):
- 50ab2e88-dbb7-4933-99ee-cdd6a2e3a43c_Dataset_1_31-August-2017.xlsx
