# Supplementary material for: Single-incision laparoscopic surgery in gynecologic surgery: a single-institutional experience from Saudi Arabia
Source: F1000Res. 2017 Sep 7;6:1657. [Version 1] doi: 10.12688/f1000research.12545.1 (PMC5609086; doi:10.12688/f1000research.12545.1)
Supplement: Descriptive Raw Data — Pre-operative, intra-operative and post-operative details [file f1000research-6-13584-s0000.tgz › 50ab2e88-dbb7-4933-99ee-cdd6a2e3a43c_Dataset_1_31-August-2017.xlsx]

## Sheet: Sheet1
	Preoperative Details												Intraoperative Details												POST-OPERATIVE DETAILS
SN	Age(years)	BMI (Kg/m2 )	Co-Morbidities (CM)				Paraity	Previous Abdominal/Pelvic Surgery (Sx)					Laparotomy Conversion		SILS Procedures			Morbidity	Mortality	Size (greatest dimension) of resected lesion in cm	Operative Time (min)	Estimated Blood Loss (ml)		Pathology	Hospital stay (day)	4-week postop wound size (cm)	6-month major post-operative complications	6-month SILS-related mortality	Post-operative pain	SILS recommendation
			#	CM-1	CM-1	CM-2		#	Sx-1	Sx-2	Sx-3		Yes/No	Reason	#	Procedure-1	Procedure-2
1	53	39	0	0	0	0	2	0	0	0	0		No		1	UOC	0	No	No	1.6	80	50		Benign	1	1.5	No	No	2	Yes
2	67	20	2	HTN	Cancer	0	2	1	Laparotomy	0	0		No		1	USO	0	No	No	4	60	60		Benign	2	1.5	No	No	4	Yes
3	39	44.1	0	0	0	0	0	1	Laparoscopy	0	0		No		1	BOC	0	No	No	1.3	188	200		Malignant	3	2	No	No	2	Yes
4	27	23.5	0	0	0	0	0	0	0	0	0		No		1	UOC	0	No	No	8.5	65	30		Benign	1	1.5	No	No	2	Yes
5	40	29	0	0	0	0	2	0	0	0	0		No		1	USO	0	No	No	9	56	30		Benign	1	1.5	No	No	2	Yes
6	17	23.4	0	0	0	0	0	0	0	0	0		No		1	UOC	0	No	No	8.5	50	20		Benign	1	1.5	No	No	0	Yes
7	37	24	0	0	0	0	2	0	0	0	0		No		1	UOC	0	No	No	10.5	56	30		Benign	1	1.5	No	No	0	Yes
8	48	29.8	0	0	0	0	2	0	0	0	0		No		2	USO	CLOCA	No	No	10	50	30		Benign	1	2	No	No	2	Yes
9	15	27	0	0	0	0	0	1	Laparotomy	0	0		No		2	USO	CLOCA	No	No	16	62	50		Benign	1	2	No	No	2	Yes
10	19	36	0	0	0	0	0	0	0	0	0		No		1	USO	0	No	No	35	72	30		Benign	1	1.5	No	No	2	Yes
11	52	37.2	2	HTN	DM	0	2	0	0	0	0		Yes	Endometriosis Stage IV	1	ADH	0	No	No	18	133	200		Benign	3	2.5	No	No	2	Yes
12	58	36	3	HTN	DM	Thyroid	2	0	0	0	0		No		2	TLH	USO	No	No	11	70	30		Benign	2	2	No	No	4	Yes
13	63	36.5	1	0	0	Asthma	2	0	0	0	0		No		1	USO	0	No	No	6	40	30		Benign	1	2	No	No	0	Yes
14	25	25.7	0	0	0	0	1	0	0	0	0		No		2	USO	UOC	No	No	20	83	30		Benign	1	1.5	No	No	0	Yes
15	83	20.3	3	HTN	DM	Thyroid	2	0	0	0	0		No		2	BSO	UOC	No	No	15	85	50		Benign	1	2	No	No	0	Yes
16	19	26.9	0	0	0	0	0	0	0	0	0		No		1	USO	0	No	No	15	103	30		Benign	1	1.5	No	No	2	Yes
17	50	34.8	0	0	0	0	2	1	Laparotomy	0	0		No		1	LAVH	0	No	No	8	122	100		Benign	2	1.5	No	No	0	Yes
18	44	37	1	HTN	0	0	2	2	Laparotomy	Laparotomy	0		No		2	LAVH	ADH	No	No	8	111	300		Malignant	2	2	No	No	0	Yes
19	15	24.4	0	0	0	0	0	0	0	0	0		No		1	USO	0	No	No	9	76	250		Malignant	2	2	No	No	4	Yes
20	43	30.7	2	HTN	0	Thyroid	2	3	Laparotomy	Laparotomy	Laparotomy		No		1	USO	0	No	No	10	78	20		Benign	1	2	No	No	2	Yes
21	33	29	2	0	Cancer	Thyroid	1	0	0	0	0		Yes	Endometriosis Stage IV	1	ADH	0	No	No	20	170	300		Benign	3	2	No	No	0	Yes
22	37	36.3	0	0	0	0	0	0	0	0	0		No		1	USO	0	No	No	13	45	20		Benign	1	1.5	No	No	4	Yes
23	44	27.2	0	0	0	0	2	2	Laparotomy	Laparotomy	0		No		1	UOC	0	No	No	20	42	30		Benign	1	1.5	No	No	0	Yes
24	25	20	0	0	0	0	0	0	0	0	0		No		2	USO	UOC	No	No	8	44	40		Malignant	1	1.5	No	No	2	Yes
25	29	33	1	0	0	Kidney	0	0	0	0	0		No		1	USO	0	No	No	25	55	20		Benign	1	1.5	No	No	2	Yes
26	29	27	0	0	0	0	0	0	0	0	0		Yes	Unstoppable bleeding	1	USO	0	No	No	25	166	2000		Benign	3	2	No	No	0	Yes
27	45	36.4	2	HTN	DM	0	2	2	Laparotomy	Laparotomy	0		No		1	UOC	0	No	No	8	101	30		Malignant	3	1.5	No	No	2	Yes
28	49	31.2	2	0	DM	Asthma	2	0	0	0	0		No		1	UOC	0	No	No	10	62	20		Benign	1	1.5	No	No	2	Yes
29	22	26.4	0	0	0	0	0	0	0	0	0		No		1	UOC	0	No	No	13	67	20		Benign	1	2	No	No	0	Yes
30	26	26.2	0	0	0	0	0	0	0	0	0		No		1	USO	0	No	No	9	63	20		Benign	1	2	No	No	0	Yes
31	48	31.5	0	0	0	0	2	0	0	0	0		No		1	USO	0	No	No	10	69	100		Benign	1	2	No	No	0	Yes
32	24	32.4	1	0	0	Asthma	0	0	0	0	0		No		1	UOC	0	No	No	11	77	200		Benign	2	2	No	No	0	Yes
33	21	27.8	0	0	0	0	0	0	0	0	0		No		1	USO	0	No	No	10	66	50		Malignant	1	1.5	No	No	2	Yes
34	33	22	0	0	0	0	2	1	Laparotomy	0	0		No		2	LAVH	ADH	No	No	25	117	150		Malignant	1	2	No	No	2	Yes
35	26	36.4	0	0	0	0	2	0	0	0	0		No		2	USO	DT	No	No	7	50	20		Benign	1	1.5	No	No	4	Yes
36	88	24	3	HTN	DM	Thyroid	2	1	Laparoscopy	0	0		No		1	USO	0	No	No	12.5	46	50		Benign	1	1.5	No	No	0	Yes
37	73	18.9	2	HTN	DM	0	2	0	0	0	0		No		1	BSO	0	No	No	8	109	100		Benign	4	2	No	No	0	Yes
38	17	19	0	0	0	0	0	0	0	0	0		No		1	UOC	0	No	No	17	60	40		Benign	1	2.5	No	No	4	Yes
39	27	23.8	0	0	0	0	0	0	0	0	0		No		1	USO	0	No	No	26	200	87		Malignant	1	2	No	No	2	Yes
40	53	30.5	2	HTN	DM	0	2	0	0	0	0		No		2	TLH	USO	No	No	16	200	122		Malignant	2	2.5	No	No	2	Yes
41	49	27.4	1	0	DM	0	2	0	0	0	0		No		1	USO	0	No	No	30	100	91		Benign	1	2.5	No	No	2	Yes
42	24	36.1	0	0	0	0	0	0	0	0	0		No		1	UOC	0	No	No	50	87	50		Benign	1	2.5	No	No	2	Yes
43	51	19.6	1	HTN	0	0	2	0	0	0	0		No		1	USO	0	No	No	20	82	150		Benign	1	2.5	No	No	0	Yes
44	39	22.2	1	0	0	Thyroid	2	2	Laparotomy	Laparotomy	0		No		1	BOC	0	No	No	10	84	50		Benign	1	2.5	No	No	0	Yes
Yes	34	24	3	HTN	DM	Cardiac	2	1	Laparoscopy	0	0		No		1	USO	0	No	No	20	79	50		Benign	1	2.5	Yes (umblical hernia)	No	0	Yes
46	57	34.5	1	HTN	0	0	2	2	Laparotomy	Laparotomy	0		No		2	TLH	USO	No	No	15	92	150		Malignant	1	2.5	No	No	0	Yes
47	30	27.9	0	0	0	0	2	1	Laparotomy	0	0		No		1	UOC	0	No	No	27	87	100		Benign	1	2.5	No	No	2	Yes
48	43	26.3	0	0	0	0	0	0	0	0	0		No		1	USO	0	No	No	17	83	50		Benign	1	2	No	No	1	Yes
49	26	30.1	0	0	0	0	0	0	0	0	0		No		1	UOC	0	No	No	20	89	100		Benign	1	2	No	No	0	Yes
50	32	28.5	1	Asthma	0	0	0	0	0	0	0		No		1	UOC	0	No	No	13.5	66	30		Benign	1	1.5	No	No	2	Yes
51	35	39.9	0	0	0	0	0	0	0	0	0		No		1	USO	0	No	No	11	55	20		Benign	1	1.5	No	No	6	Yes
52	32	33	1	Cardiac	0	0	0	0	0	0	0		No		1	USO	0	No	No	13.6	47	20		Benign	1	1.5	No	No	0	Yes
53	17	23.4	0	0	0	0	0	0	0	0	0		No		1	UOC	0	No	No	8.5	50	20		Benign	1	1.5	No	No	0	Yes
54	48	29.8	0	0	0	0	2	0	0	0	0		No		2	USO	CLOCA	No	No	10	50	30		Benign	1	2	No	No	0	Yes
															USO	Unilateral salpingo-oophorectomy
															BSO	Bilateral salpingo-oophorectomy
															UOC	Unilateral ovarian cystectomy
															BOC	Bilateral ovarian cystectomy
															DT	De-torsion
															ADH	Adhesiolysis
															CLOCA	Contralateral ovarian cyst aspiration
															LAVH	Laparoscopic-assisted vaginal hysterectomy
															TLH	Total laparoscopic hysterectomy
